# Supplementary material for: CircDCLRE1C Regulated Lipopolysaccharide-Induced Inflammatory Response and Apoptosis by Regulating miR-214b-3p/STAT3 Pathway in Macrophages
Source: Int J Mol Sci. 2022 Jun 19;23(12):6822. doi: 10.3390/ijms23126822 (PMC9224735; doi:10.3390/ijms23126822)
Supplement: Supplementary file 1 [file ijms-23-06822-s001.zip]

Archive with 1 entries (1 files):
- ijms-1710003-supplementary.pdf
